# Supplementary material for: Green Synthesis and the Evaluation of a Functional Amphiphilic Block Copolymer as a Micellar Curcumin Delivery System
Source: Int J Mol Sci. 2023 Jun 24;24(13):10588. doi: 10.3390/ijms241310588 (PMC10342159; doi:10.3390/ijms241310588)
Supplement: Supplementary file 1 [file ijms-24-10588-s001.zip]

Archive with 1 entries (1 files):
- ijms-2451009-supplementary.pdf
